# Supplementary material for: Human-facilitated metapopulation dynamics in an emerging pest species, Cimex lectularius
Source: Mol Ecol. 2014 Feb 17;23(5):1071–84. doi: 10.1111/mec.12673 (PMC4016754; doi:10.1111/mec.12673)
Supplement: Supplementary file 4 — Table S4 Pairwise FST estimated using Weir & Cockerhams's 0 (1984) between five C. lectularius infestations. Table S5 Posterior predictive probability (P) of observed statistics given scenario 1 or 2 (attached in a supplementary Excel file). Table S6 Prior and posterior distributions of model parameters from additional simulations using diyabc v2 (Cornuet et al. in press, doi:10.1093/bioinformatics/btt763). Fig. S1 A map of the sampling locations in the city of London, UK used to test between-infestation diversity. Fig. S2 Ordination plot of DAPC genetic clusters in the within-infestation data set, including a minimum-spanning tree based on the squared distances between infestations within the entire space. Fig. S3 Ordination plot of DAPC genetic clusters in the metapopulation diversity data set, including a minimum-spanning tree based on the squared distances between infestations within the entire space. Fig. S4 Principal components analysis of summary statistics of 100 000 simulated data sets generated with two demographic scenarios (red = scenario one, green = scenario two). Fig. S5 Principal components analysis of summary statistics from 500 pseudo-observed data sets generated from the posterior predictive distribution of scenario two (large green dots), plotted along with summary statistics of simulations generated from priors of scenario one and two (small red and green dots respectively). Fig. S6 Prior (Red) and Posterior (Green) distributions of parameters obtained under the least supported scenario (scenario one). Fig. S7 Prior (Red) and Posterior (Green) distributions of parameters obtained under scenario two using the adjusted mutation rate (Table S6, Supporting information). [file mec0023-1071-sd4.xlsx]

## Sheet: Sheet1
Table S5: Deviation of test statistics generated from predictive posterior distribution for each scenario from observed data
*P<0.05, **P<0.01, ***P<0.001					Summary Statistics
					MGW	Garza-Williamson's M
		Probability			LIK	Classification Index for population pairs
Summary Statistic	Observed value	Scenario one	Scenario two		H2P	Pairwise comparison of genic diversity
MGW_P1_A	1.5398	0.9900 (*)	0.9940 (**)
MGW_P2_A	1.4685	0.9880 (*)	0.9900 (*)
MGW_P3_A	1.6634	0.9940 (**)	0.9980 (**)
MGW_P4_A	1.488	0.9940 (**)	0.9960 (**)
MGW_P5_A	1.513	0.9940 (**)	1.0000 (***)
MGW_P6_A	1.4595	0.9920 (**)	1.0000 (***)
MGW_P7_A	1.1635	0.9520 (*)	0.9620 (*)
MGW_P8_A	1.2774	0.9780 (*)	0.9870 (*)
MGW_P9_A	1.2907	0.9660 (*)	0.9960 (**)
MGW_P10_A	1.5338	0.9920 (**)	1.0000 (***)
MGW_P11_A	1.646	0.9960 (**)	1.0000 (***)
MGW_P12_A	1.5	0.9940 (**)	0.9960 (**)
MGW_P13_A	1.5108	0.9920 (**)	0.9980 (**)
LIK_P1&2_A	1.5047	0.643	0.561
LIK_P1&3_A	1.6256	0.786	0.717
LIK_P1&4_A	1.9365	0.788	0.714
LIK_P1&5_A	2.0345	0.9650 (*)	0.9530 (*)
LIK_P1&6_A	1.9192	0.791	0.728
LIK_P1&7_A	1.7633	0.773	0.67
LIK_P1&8_A	1.8291	0.882	0.847
LIK_P1&9_A	1.9041	0.868	0.798
LIK_P1&10_A	1.655	0.696	0.632
LIK_P1&11_A	1.9576	0.866	0.836
LIK_P1&12_A	1.8185	0.776	0.688
LIK_P1&13_A	1.918	0.804	0.745
LIK_P2&1_A	1.5813	0.728	0.682
LIK_P2&3_A	1.6265	0.761	0.738
LIK_P2&4_A	1.8559	0.744	0.642
LIK_P2&5_A	1.6418	0.718	0.638
LIK_P2&6_A	1.8711	0.742	0.688
LIK_P2&7_A	1.5119	0.508	0.371
LIK_P2&8_A	1.4274	0.449	0.315
LIK_P2&9_A	1.7148	0.718	0.642
LIK_P2&10_A	1.5695	0.611	0.512
LIK_P2&11_A	1.2898	0.226	0.098
LIK_P2&12_A	1.686	0.641	0.578
LIK_P2&13_A	1.7096	0.61	0.485
LIK_P3&1_A	1.5892	0.716	0.669
LIK_P3&2_A	1.5084	0.604	0.524
LIK_P3&4_A	2.2279	0.936	0.908
LIK_P3&5_A	1.2326	0.236	0.124
LIK_P3&6_A	2.2145	0.95	0.913
LIK_P3&7_A	1.569	0.531	0.41
LIK_P3&8_A	1.7096	0.775	0.674
LIK_P3&9_A	1.9475	0.868	0.835
LIK_P3&10_A	2.1363	0.9700 (*)	0.9680 (*)
LIK_P3&11_A	1.5535	0.426	0.306
LIK_P3&12_A	1.7143	0.655	0.548
LIK_P3&13_A	1.7154	0.622	0.526
LIK_P4&1_A	1.5902	0.7	0.589
LIK_P4&2_A	1.4431	0.496	0.402
LIK_P4&3_A	1.875	0.931	0.908
LIK_P4&5_A	1.7909	0.797	0.739
LIK_P4&6_A	1.9741	0.8	0.729
LIK_P4&7_A	2.0777	0.916	0.902
LIK_P4&8_A	1.8898	0.866	0.828
LIK_P4&9_A	1.6489	0.57	0.454
LIK_P4&10_A	1.8321	0.844	0.775
LIK_P4&11_A	1.9918	0.842	0.812
LIK_P4&12_A	2.0493	0.885	0.852
LIK_P4&13_A	1.8094	0.668	0.607
LIK_P5&1_A	1.7868	0.937	0.932
LIK_P5&2_A	1.3349	0.515	0.398
LIK_P5&3_A	1.2123	0.354	0.202
LIK_P5&4_A	1.925	0.858	0.783
LIK_P5&6_A	1.8916	0.836	0.806
LIK_P5&7_A	1.4201	0.452	0.326
LIK_P5&8_A	1.3807	0.483	0.331
LIK_P5&9_A	1.5077	0.546	0.422
LIK_P5&10_A	1.6459	0.763	0.692
LIK_P5&11_A	0.9752	0.065	0.0140 (*)
LIK_P5&12_A	1.5173	0.54	0.392
LIK_P5&13_A	1.5568	0.545	0.422
LIK_P6&1_A	1.5595	0.72	0.677
LIK_P6&2_A	1.4578	0.602	0.519
LIK_P6&3_A	1.7694	0.922	0.88
LIK_P6&4_A	1.7653	0.709	0.587
LIK_P6&5_A	1.7408	0.842	0.81
LIK_P6&7_A	2.0393	0.946	0.938
LIK_P6&8_A	2.0067	0.9710 (*)	0.9630 (*)
LIK_P6&9_A	1.8844	0.89	0.847
LIK_P6&10_A	0.9281	0.056	0.0120 (*)
LIK_P6&11_A	1.6146	0.569	0.51
LIK_P6&12_A	1.4811	0.479	0.316
LIK_P6&13_A	1.8828	0.819	0.745
LIK_P7&1_A	1.8466	0.934	0.908
LIK_P7&2_A	1.4438	0.538	0.416
LIK_P7&3_A	1.7428	0.852	0.806
LIK_P7&4_A	2.4531	0.9760 (*)	0.9840 (*)
LIK_P7&5_A	1.6628	0.694	0.588
LIK_P7&6_A	2.4027	0.9840 (*)	0.9700 (*)
LIK_P7&8_A	0.7725	0.0200 (*)	0.0000 (***)
LIK_P7&9_A	2.0729	0.928	0.904
LIK_P7&10_A	1.8303	0.856	0.774
LIK_P7&11_A	1.8856	0.788	0.704
LIK_P7&12_A	2.1666	0.9510 (*)	0.936
LIK_P7&13_A	1.8998	0.79	0.699
LIK_P8&1_A	1.7494	0.888	0.854
LIK_P8&2_A	1.2423	0.295	0.194
LIK_P8&3_A	1.7352	0.879	0.812
LIK_P8&4_A	2.2475	0.95	0.936
LIK_P8&5_A	1.548	0.595	0.468
LIK_P8&6_A	2.293	0.9760 (*)	0.9620 (*)
LIK_P8&7_A	0.5268	0.0100 (*)	0.0000 (***)
LIK_P8&9_A	1.9027	0.865	0.804
LIK_P8&10_A	1.6287	0.668	0.553
LIK_P8&11_A	1.835	0.795	0.648
LIK_P8&12_A	2.1808	0.9560 (*)	0.9600 (*)
LIK_P8&13_A	1.7829	0.668	0.587
LIK_P9&1_A	1.8819	0.927	0.922
LIK_P9&2_A	1.6653	0.77	0.739
LIK_P9&3_A	1.9356	0.9530 (*)	0.936
LIK_P9&4_A	2.0524	0.859	0.794
LIK_P9&5_A	1.7429	0.796	0.714
LIK_P9&6_A	2.304	0.9660 (*)	0.9550 (*)
LIK_P9&7_A	2.024	0.918	0.86
LIK_P9&8_A	1.9887	0.933	0.927
LIK_P9&10_A	1.9381	0.902	0.865
LIK_P9&11_A	2.0677	0.91	0.869
LIK_P9&12_A	1.8941	0.815	0.741
LIK_P9&13_A	2.0019	0.864	0.802
LIK_P10&1_A	1.652	0.75	0.69
LIK_P10&2_A	1.534	0.598	0.519
LIK_P10&3_A	2.0563	0.9790 (*)	0.9700 (*)
LIK_P10&4_A	2.1446	0.9	0.83
LIK_P10&5_A	2.01	0.94	0.928
LIK_P10&6_A	1.2074	0.119	0.0260 (*)
LIK_P10&7_A	1.8555	0.802	0.713
LIK_P10&8_A	1.807	0.829	0.72
LIK_P10&9_A	1.9329	0.833	0.798
LIK_P10&11_A	1.6079	0.477	0.335
LIK_P10&12_A	1.6322	0.545	0.419
LIK_P10&13_A	1.9433	0.801	0.718
LIK_P11&1_A	1.6019	0.787	0.718
LIK_P11&2_A	1.0779	0.177	0.06
LIK_P11&3_A	1.3242	0.394	0.26
LIK_P11&4_A	1.9466	0.827	0.754
LIK_P11&5_A	1.0705	0.113	0.0400 (*)
LIK_P11&6_A	1.7397	0.63	0.569
LIK_P11&7_A	1.5176	0.517	0.359
LIK_P11&8_A	1.5571	0.65	0.513
LIK_P11&9_A	1.7486	0.757	0.673
LIK_P11&10_A	1.3601	0.374	0.241
LIK_P11&12_A	1.565	0.498	0.402
LIK_P11&13_A	1.649	0.566	0.43
LIK_P12&1_A	1.4438	0.649	0.537
LIK_P12&2_A	1.3045	0.442	0.346
LIK_P12&3_A	1.4587	0.669	0.593
LIK_P12&4_A	1.9412	0.853	0.789
LIK_P12&5_A	1.4629	0.609	0.474
LIK_P12&6_A	1.4491	0.392	0.256
LIK_P12&7_A	1.7048	0.779	0.725
LIK_P12&8_A	1.7973	0.902	0.86
LIK_P12&9_A	1.5436	0.622	0.473
LIK_P12&10_A	1.2818	0.341	0.238
LIK_P12&11_A	1.4414	0.414	0.297
LIK_P12&13_A	1.6668	0.606	0.544
LIK_P13&1_A	1.7323	0.857	0.809
LIK_P13&2_A	1.5282	0.663	0.564
LIK_P13&3_A	1.617	0.736	0.684
LIK_P13&4_A	2.0122	0.838	0.777
LIK_P13&5_A	1.6006	0.642	0.553
LIK_P13&6_A	2.0448	0.891	0.843
LIK_P13&7_A	1.6215	0.592	0.483
LIK_P13&8_A	1.6243	0.651	0.6
LIK_P13&9_A	1.8148	0.788	0.693
LIK_P13&10_A	1.8028	0.839	0.764
LIK_P13&11_A	1.6506	0.562	0.441
LIK_P13&12_A	1.7758	0.714	0.625
H2P_P1&2_A	0.5288	0.634	0.687
H2P_P1&3_A	0.4843	0.424	0.432
H2P_P1&4_A	0.4234	0.278	0.328
H2P_P1&5_A	0.5329	0.68	0.751
H2P_P1&6_A	0.4717	0.53	0.607
H2P_P1&7_A	0.6091	0.9770 (*)	0.9860 (*)
H2P_P1&8_A	0.5249	0.644	0.735
H2P_P1&9_A	0.5609	0.875	0.918
H2P_P1&10_A	0.5071	0.558	0.612
H2P_P1&11_A	0.4761	0.523	0.557
H2P_P1&12_A	0.4499	0.331	0.387
H2P_P1&13_A	0.4901	0.648	0.678
H2P_P2&3_A	0.5173	0.6	0.684
H2P_P2&4_A	0.4251	0.291	0.342
H2P_P2&5_A	0.4819	0.41	0.454
H2P_P2&6_A	0.4954	0.666	0.773
H2P_P2&7_A	0.581	0.924	0.9730 (*)
H2P_P2&8_A	0.4871	0.475	0.494
H2P_P2&9_A	0.5441	0.821	0.883
H2P_P2&10_A	0.5411	0.711	0.822
H2P_P2&11_A	0.414	0.22	0.236
H2P_P2&12_A	0.4589	0.38	0.44
H2P_P2&13_A	0.5159	0.766	0.833
H2P_P3&4_A	0.462	0.508	0.569
H2P_P3&5_A	0.378	0.069	0.054
H2P_P3&6_A	0.5134	0.772	0.836
H2P_P3&7_A	0.5676	0.888	0.936
H2P_P3&8_A	0.4916	0.495	0.517
H2P_P3&9_A	0.5543	0.836	0.911
H2P_P3&10_A	0.5734	0.876	0.921
H2P_P3&11_A	0.4029	0.19	0.162
H2P_P3&12_A	0.4177	0.212	0.225
H2P_P3&13_A	0.4598	0.469	0.506
H2P_P4&5_A	0.4458	0.358	0.377
H2P_P4&6_A	0.4818	0.466	0.52
H2P_P4&7_A	0.5687	0.891	0.947
H2P_P4&8_A	0.4905	0.57	0.638
H2P_P4&9_A	0.4877	0.5	0.565
H2P_P4&10_A	0.4965	0.588	0.676
H2P_P4&11_A	0.4687	0.4	0.447
H2P_P4&12_A	0.4867	0.488	0.547
H2P_P4&13_A	0.4711	0.467	0.472
H2P_P5&6_A	0.4966	0.609	0.71
H2P_P5&7_A	0.5152	0.628	0.693
H2P_P5&8_A	0.4211	0.183	0.143
H2P_P5&9_A	0.4885	0.448	0.517
H2P_P5&10_A	0.5167	0.592	0.634
H2P_P5&11_A	0.3329	0.0410 (*)	0.0050 (**)
H2P_P5&12_A	0.4037	0.151	0.131
H2P_P5&13_A	0.4351	0.302	0.315
H2P_P6&7_A	0.6176	0.9840 (*)	0.9930 (**)
H2P_P6&8_A	0.5591	0.885	0.94
H2P_P6&9_A	0.575	0.92	0.9590 (*)
H2P_P6&10_A	0.4057	0.168	0.164
H2P_P6&11_A	0.492	0.512	0.584
H2P_P6&12_A	0.4459	0.288	0.304
H2P_P6&13_A	0.5128	0.669	0.772
H2P_P7&8_A	0.4029	0.143	0.078
H2P_P7&9_A	0.6228	0.9860 (*)	0.9930 (**)
H2P_P7&10_A	0.6128	0.9640 (*)	0.9900 (*)
H2P_P7&11_A	0.5261	0.704	0.765
H2P_P7&12_A	0.5634	0.855	0.922
H2P_P7&13_A	0.5545	0.845	0.891
H2P_P8&9_A	0.5506	0.816	0.868
H2P_P8&10_A	0.5192	0.612	0.643
H2P_P8&11_A	0.4658	0.409	0.4
H2P_P8&12_A	0.5137	0.654	0.71
H2P_P8&13_A	0.4687	0.488	0.476
H2P_P9&10_A	0.5782	0.89	0.935
H2P_P9&11_A	0.5127	0.628	0.667
H2P_P9&12_A	0.5182	0.675	0.7
H2P_P9&13_A	0.5303	0.75	0.825
H2P_P10&11_A	0.4604	0.338	0.396
H2P_P10&12_A	0.4356	0.245	0.274
H2P_P10&13_A	0.5198	0.745	0.783
H2P_P11&12_A	0.4334	0.231	0.227
H2P_P11&13_A	0.4771	0.487	0.505
H2P_P12&13_A	0.4686	0.429	0.469

## Sheet: Sheet4
summary	observed	probability
statistics	value	(simulated<observed)
MGW_P1_A	1.5398	0.9900 (*)
MGW_P2_A	1.4685	0.9880 (*)
MGW_P3_A	1.6634	0.9940 (**)
MGW_P4_A	1.488	0.9940 (**)
MGW_P5_A	1.513	0.9940 (**)
MGW_P6_A	1.4595	0.9920 (**)
MGW_P7_A	1.1635	0.9520 (*)
MGW_P8_A	1.2774	0.9780 (*)
MGW_P9_A	1.2907	0.9660 (*)
MGW_P10_A	1.5338	0.9920 (**)
MGW_P11_A	1.646	0.9960 (**)
MGW_P12_A	1.5	0.9940 (**)
MGW_P13_A	1.5108	0.9920 (**)
LIK_P1&2_A	1.5047	0.643
LIK_P1&3_A	1.6256	0.786
LIK_P1&4_A	1.9365	0.788
LIK_P1&5_A	2.0345	0.9650 (*)
LIK_P1&6_A	1.9192	0.791
LIK_P1&7_A	1.7633	0.773
LIK_P1&8_A	1.8291	0.882
LIK_P1&9_A	1.9041	0.868
LIK_P1&10_A	1.655	0.696
LIK_P1&11_A	1.9576	0.866
LIK_P1&12_A	1.8185	0.776
LIK_P1&13_A	1.918	0.804
LIK_P2&1_A	1.5813	0.728
LIK_P2&3_A	1.6265	0.761
LIK_P2&4_A	1.8559	0.744
LIK_P2&5_A	1.6418	0.718
LIK_P2&6_A	1.8711	0.742
LIK_P2&7_A	1.5119	0.508
LIK_P2&8_A	1.4274	0.449
LIK_P2&9_A	1.7148	0.718
LIK_P2&10_A	1.5695	0.611
LIK_P2&11_A	1.2898	0.226
LIK_P2&12_A	1.686	0.641
LIK_P2&13_A	1.7096	0.61
LIK_P3&1_A	1.5892	0.716
LIK_P3&2_A	1.5084	0.604
LIK_P3&4_A	2.2279	0.936
LIK_P3&5_A	1.2326	0.236
LIK_P3&6_A	2.2145	0.95
LIK_P3&7_A	1.569	0.531
LIK_P3&8_A	1.7096	0.775
LIK_P3&9_A	1.9475	0.868
LIK_P3&10_A	2.1363	0.9700 (*)
LIK_P3&11_A	1.5535	0.426
LIK_P3&12_A	1.7143	0.655
LIK_P3&13_A	1.7154	0.622
LIK_P4&1_A	1.5902	0.7
LIK_P4&2_A	1.4431	0.496
LIK_P4&3_A	1.875	0.931
LIK_P4&5_A	1.7909	0.797
LIK_P4&6_A	1.9741	0.8
LIK_P4&7_A	2.0777	0.916
LIK_P4&8_A	1.8898	0.866
LIK_P4&9_A	1.6489	0.57
LIK_P4&10_A	1.8321	0.844
LIK_P4&11_A	1.9918	0.842
LIK_P4&12_A	2.0493	0.885
LIK_P4&13_A	1.8094	0.668
LIK_P5&1_A	1.7868	0.937
LIK_P5&2_A	1.3349	0.515
LIK_P5&3_A	1.2123	0.354
LIK_P5&4_A	1.925	0.858
LIK_P5&6_A	1.8916	0.836
LIK_P5&7_A	1.4201	0.452
LIK_P5&8_A	1.3807	0.483
LIK_P5&9_A	1.5077	0.546
LIK_P5&10_A	1.6459	0.763
LIK_P5&11_A	0.9752	0.065
LIK_P5&12_A	1.5173	0.54
LIK_P5&13_A	1.5568	0.545
LIK_P6&1_A	1.5595	0.72
LIK_P6&2_A	1.4578	0.602
LIK_P6&3_A	1.7694	0.922
LIK_P6&4_A	1.7653	0.709
LIK_P6&5_A	1.7408	0.842
LIK_P6&7_A	2.0393	0.946
LIK_P6&8_A	2.0067	0.9710 (*)
LIK_P6&9_A	1.8844	0.89
LIK_P6&10_A	0.9281	0.056
LIK_P6&11_A	1.6146	0.569
LIK_P6&12_A	1.4811	0.479
LIK_P6&13_A	1.8828	0.819
LIK_P7&1_A	1.8466	0.934
LIK_P7&2_A	1.4438	0.538
LIK_P7&3_A	1.7428	0.852
LIK_P7&4_A	2.4531	0.9760 (*)
LIK_P7&5_A	1.6628	0.694
LIK_P7&6_A	2.4027	0.9840 (*)
LIK_P7&8_A	0.7725	0.0200 (*)
LIK_P7&9_A	2.0729	0.928
LIK_P7&10_A	1.8303	0.856
LIK_P7&11_A	1.8856	0.788
LIK_P7&12_A	2.1666	0.9510 (*)
LIK_P7&13_A	1.8998	0.79
LIK_P8&1_A	1.7494	0.888
LIK_P8&2_A	1.2423	0.295
LIK_P8&3_A	1.7352	0.879
LIK_P8&4_A	2.2475	0.95
LIK_P8&5_A	1.548	0.595
LIK_P8&6_A	2.293	0.9760 (*)
LIK_P8&7_A	0.5268	0.0100 (*)
LIK_P8&9_A	1.9027	0.865
LIK_P8&10_A	1.6287	0.668
LIK_P8&11_A	1.835	0.795
LIK_P8&12_A	2.1808	0.9560 (*)
LIK_P8&13_A	1.7829	0.668
LIK_P9&1_A	1.8819	0.927
LIK_P9&2_A	1.6653	0.77
LIK_P9&3_A	1.9356	0.9530 (*)
LIK_P9&4_A	2.0524	0.859
LIK_P9&5_A	1.7429	0.796
LIK_P9&6_A	2.304	0.9660 (*)
LIK_P9&7_A	2.024	0.918
LIK_P9&8_A	1.9887	0.933
LIK_P9&10_A	1.9381	0.902
LIK_P9&11_A	2.0677	0.91
LIK_P9&12_A	1.8941	0.815
LIK_P9&13_A	2.0019	0.864
LIK_P10&1_A	1.652	0.75
LIK_P10&2_A	1.534	0.598
LIK_P10&3_A	2.0563	0.9790 (*)
LIK_P10&4_A	2.1446	0.9
LIK_P10&5_A	2.01	0.94
LIK_P10&6_A	1.2074	0.119
LIK_P10&7_A	1.8555	0.802
LIK_P10&8_A	1.807	0.829
LIK_P10&9_A	1.9329	0.833
LIK_P10&11_A	1.6079	0.477
LIK_P10&12_A	1.6322	0.545
LIK_P10&13_A	1.9433	0.801
LIK_P11&1_A	1.6019	0.787
LIK_P11&2_A	1.0779	0.177
LIK_P11&3_A	1.3242	0.394
LIK_P11&4_A	1.9466	0.827
LIK_P11&5_A	1.0705	0.113
LIK_P11&6_A	1.7397	0.63
LIK_P11&7_A	1.5176	0.517
LIK_P11&8_A	1.5571	0.65
LIK_P11&9_A	1.7486	0.757
LIK_P11&10_A	1.3601	0.374
LIK_P11&12_A	1.565	0.498
LIK_P11&13_A	1.649	0.566
LIK_P12&1_A	1.4438	0.649
LIK_P12&2_A	1.3045	0.442
LIK_P12&3_A	1.4587	0.669
LIK_P12&4_A	1.9412	0.853
LIK_P12&5_A	1.4629	0.609
LIK_P12&6_A	1.4491	0.392
LIK_P12&7_A	1.7048	0.779
LIK_P12&8_A	1.7973	0.902
LIK_P12&9_A	1.5436	0.622
LIK_P12&10_A	1.2818	0.341
LIK_P12&11_A	1.4414	0.414
LIK_P12&13_A	1.6668	0.606
LIK_P13&1_A	1.7323	0.857
LIK_P13&2_A	1.5282	0.663
LIK_P13&3_A	1.617	0.736
LIK_P13&4_A	2.0122	0.838
LIK_P13&5_A	1.6006	0.642
LIK_P13&6_A	2.0448	0.891
LIK_P13&7_A	1.6215	0.592
LIK_P13&8_A	1.6243	0.651
LIK_P13&9_A	1.8148	0.788
LIK_P13&10_A	1.8028	0.839
LIK_P13&11_A	1.6506	0.562
LIK_P13&12_A	1.7758	0.714
H2P_P1&2_A	0.5288	0.634
H2P_P1&3_A	0.4843	0.424
H2P_P1&4_A	0.4234	0.278
H2P_P1&5_A	0.5329	0.68
H2P_P1&6_A	0.4717	0.53
H2P_P1&7_A	0.6091	0.9770 (*)
H2P_P1&8_A	0.5249	0.644
H2P_P1&9_A	0.5609	0.875
H2P_P1&10_A	0.5071	0.558
H2P_P1&11_A	0.4761	0.523
H2P_P1&12_A	0.4499	0.331
H2P_P1&13_A	0.4901	0.648
H2P_P2&3_A	0.5173	0.6
H2P_P2&4_A	0.4251	0.291
H2P_P2&5_A	0.4819	0.41
H2P_P2&6_A	0.4954	0.666
H2P_P2&7_A	0.581	0.924
H2P_P2&8_A	0.4871	0.475
H2P_P2&9_A	0.5441	0.821
H2P_P2&10_A	0.5411	0.711
H2P_P2&11_A	0.414	0.22
H2P_P2&12_A	0.4589	0.38
H2P_P2&13_A	0.5159	0.766
H2P_P3&4_A	0.462	0.508
H2P_P3&5_A	0.378	0.069
H2P_P3&6_A	0.5134	0.772
H2P_P3&7_A	0.5676	0.888
H2P_P3&8_A	0.4916	0.495
H2P_P3&9_A	0.5543	0.836
H2P_P3&10_A	0.5734	0.876
H2P_P3&11_A	0.4029	0.19
H2P_P3&12_A	0.4177	0.212
H2P_P3&13_A	0.4598	0.469
H2P_P4&5_A	0.4458	0.358
H2P_P4&6_A	0.4818	0.466
H2P_P4&7_A	0.5687	0.891
H2P_P4&8_A	0.4905	0.57
H2P_P4&9_A	0.4877	0.5
H2P_P4&10_A	0.4965	0.588
H2P_P4&11_A	0.4687	0.4
H2P_P4&12_A	0.4867	0.488
H2P_P4&13_A	0.4711	0.467
H2P_P5&6_A	0.4966	0.609
H2P_P5&7_A	0.5152	0.628
H2P_P5&8_A	0.4211	0.183
H2P_P5&9_A	0.4885	0.448
H2P_P5&10_A	0.5167	0.592
H2P_P5&11_A	0.3329	0.0410 (*)
H2P_P5&12_A	0.4037	0.151
H2P_P5&13_A	0.4351	0.302
H2P_P6&7_A	0.6176	0.9840 (*)
H2P_P6&8_A	0.5591	0.885
H2P_P6&9_A	0.575	0.92
H2P_P6&10_A	0.4057	0.168
H2P_P6&11_A	0.492	0.512
H2P_P6&12_A	0.4459	0.288
H2P_P6&13_A	0.5128	0.669
H2P_P7&8_A	0.4029	0.143
H2P_P7&9_A	0.6228	0.9860 (*)
H2P_P7&10_A	0.6128	0.9640 (*)
H2P_P7&11_A	0.5261	0.704
H2P_P7&12_A	0.5634	0.855
H2P_P7&13_A	0.5545	0.845
H2P_P8&9_A	0.5506	0.816
H2P_P8&10_A	0.5192	0.612
H2P_P8&11_A	0.4658	0.409
H2P_P8&12_A	0.5137	0.654
H2P_P8&13_A	0.4687	0.488
H2P_P9&10_A	0.5782	0.89
H2P_P9&11_A	0.5127	0.628
H2P_P9&12_A	0.5182	0.675
H2P_P9&13_A	0.5303	0.75
H2P_P10&11_A	0.4604	0.338
H2P_P10&12_A	0.4356	0.245
H2P_P10&13_A	0.5198	0.745
H2P_P11&12_A	0.4334	0.231
H2P_P11&13_A	0.4771	0.487
H2P_P12&13_A	0.4686	0.429

## Sheet: Sheet3
summary	observed	probability
statistics	value	(simulated<observed)
MGW_P1_A	1.5398	0.9940 (**)
MGW_P2_A	1.4685	0.9900 (*)
MGW_P3_A	1.6634	0.9980 (**)
MGW_P4_A	1.488	0.9960 (**)
MGW_P5_A	1.513	1.0000 (***)
MGW_P6_A	1.4595	1.0000 (***)
MGW_P7_A	1.1635	0.9620 (*)
MGW_P8_A	1.2774	0.9870 (*)
MGW_P9_A	1.2907	0.9960 (**)
MGW_P10_A	1.5338	1.0000 (***)
MGW_P11_A	1.646	1.0000 (***)
MGW_P12_A	1.5	0.9960 (**)
MGW_P13_A	1.5108	0.9980 (**)
LIK_P1&2_A	1.5047	0.561
LIK_P1&3_A	1.6256	0.717
LIK_P1&4_A	1.9365	0.714
LIK_P1&5_A	2.0345	0.9530 (*)
LIK_P1&6_A	1.9192	0.728
LIK_P1&7_A	1.7633	0.67
LIK_P1&8_A	1.8291	0.847
LIK_P1&9_A	1.9041	0.798
LIK_P1&10_A	1.655	0.632
LIK_P1&11_A	1.9576	0.836
LIK_P1&12_A	1.8185	0.688
LIK_P1&13_A	1.918	0.745
LIK_P2&1_A	1.5813	0.682
LIK_P2&3_A	1.6265	0.738
LIK_P2&4_A	1.8559	0.642
LIK_P2&5_A	1.6418	0.638
LIK_P2&6_A	1.8711	0.688
LIK_P2&7_A	1.5119	0.371
LIK_P2&8_A	1.4274	0.315
LIK_P2&9_A	1.7148	0.642
LIK_P2&10_A	1.5695	0.512
LIK_P2&11_A	1.2898	0.098
LIK_P2&12_A	1.686	0.578
LIK_P2&13_A	1.7096	0.485
LIK_P3&1_A	1.5892	0.669
LIK_P3&2_A	1.5084	0.524
LIK_P3&4_A	2.2279	0.908
LIK_P3&5_A	1.2326	0.124
LIK_P3&6_A	2.2145	0.913
LIK_P3&7_A	1.569	0.41
LIK_P3&8_A	1.7096	0.674
LIK_P3&9_A	1.9475	0.835
LIK_P3&10_A	2.1363	0.9680 (*)
LIK_P3&11_A	1.5535	0.306
LIK_P3&12_A	1.7143	0.548
LIK_P3&13_A	1.7154	0.526
LIK_P4&1_A	1.5902	0.589
LIK_P4&2_A	1.4431	0.402
LIK_P4&3_A	1.875	0.908
LIK_P4&5_A	1.7909	0.739
LIK_P4&6_A	1.9741	0.729
LIK_P4&7_A	2.0777	0.902
LIK_P4&8_A	1.8898	0.828
LIK_P4&9_A	1.6489	0.454
LIK_P4&10_A	1.8321	0.775
LIK_P4&11_A	1.9918	0.812
LIK_P4&12_A	2.0493	0.852
LIK_P4&13_A	1.8094	0.607
LIK_P5&1_A	1.7868	0.932
LIK_P5&2_A	1.3349	0.398
LIK_P5&3_A	1.2123	0.202
LIK_P5&4_A	1.925	0.783
LIK_P5&6_A	1.8916	0.806
LIK_P5&7_A	1.4201	0.326
LIK_P5&8_A	1.3807	0.331
LIK_P5&9_A	1.5077	0.422
LIK_P5&10_A	1.6459	0.692
LIK_P5&11_A	0.9752	0.0140 (*)
LIK_P5&12_A	1.5173	0.392
LIK_P5&13_A	1.5568	0.422
LIK_P6&1_A	1.5595	0.677
LIK_P6&2_A	1.4578	0.519
LIK_P6&3_A	1.7694	0.88
LIK_P6&4_A	1.7653	0.587
LIK_P6&5_A	1.7408	0.81
LIK_P6&7_A	2.0393	0.938
LIK_P6&8_A	2.0067	0.9630 (*)
LIK_P6&9_A	1.8844	0.847
LIK_P6&10_A	0.9281	0.0120 (*)
LIK_P6&11_A	1.6146	0.51
LIK_P6&12_A	1.4811	0.316
LIK_P6&13_A	1.8828	0.745
LIK_P7&1_A	1.8466	0.908
LIK_P7&2_A	1.4438	0.416
LIK_P7&3_A	1.7428	0.806
LIK_P7&4_A	2.4531	0.9840 (*)
LIK_P7&5_A	1.6628	0.588
LIK_P7&6_A	2.4027	0.9700 (*)
LIK_P7&8_A	0.7725	0.0000 (***)
LIK_P7&9_A	2.0729	0.904
LIK_P7&10_A	1.8303	0.774
LIK_P7&11_A	1.8856	0.704
LIK_P7&12_A	2.1666	0.936
LIK_P7&13_A	1.8998	0.699
LIK_P8&1_A	1.7494	0.854
LIK_P8&2_A	1.2423	0.194
LIK_P8&3_A	1.7352	0.812
LIK_P8&4_A	2.2475	0.936
LIK_P8&5_A	1.548	0.468
LIK_P8&6_A	2.293	0.9620 (*)
LIK_P8&7_A	0.5268	0.0000 (***)
LIK_P8&9_A	1.9027	0.804
LIK_P8&10_A	1.6287	0.553
LIK_P8&11_A	1.835	0.648
LIK_P8&12_A	2.1808	0.9600 (*)
LIK_P8&13_A	1.7829	0.587
LIK_P9&1_A	1.8819	0.922
LIK_P9&2_A	1.6653	0.739
LIK_P9&3_A	1.9356	0.936
LIK_P9&4_A	2.0524	0.794
LIK_P9&5_A	1.7429	0.714
LIK_P9&6_A	2.304	0.9550 (*)
LIK_P9&7_A	2.024	0.86
LIK_P9&8_A	1.9887	0.927
LIK_P9&10_A	1.9381	0.865
LIK_P9&11_A	2.0677	0.869
LIK_P9&12_A	1.8941	0.741
LIK_P9&13_A	2.0019	0.802
LIK_P10&1_A	1.652	0.69
LIK_P10&2_A	1.534	0.519
LIK_P10&3_A	2.0563	0.9700 (*)
LIK_P10&4_A	2.1446	0.83
LIK_P10&5_A	2.01	0.928
LIK_P10&6_A	1.2074	0.0260 (*)
LIK_P10&7_A	1.8555	0.713
LIK_P10&8_A	1.807	0.72
LIK_P10&9_A	1.9329	0.798
LIK_P10&11_A	1.6079	0.335
LIK_P10&12_A	1.6322	0.419
LIK_P10&13_A	1.9433	0.718
LIK_P11&1_A	1.6019	0.718
LIK_P11&2_A	1.0779	0.06
LIK_P11&3_A	1.3242	0.26
LIK_P11&4_A	1.9466	0.754
LIK_P11&5_A	1.0705	0.0400 (*)
LIK_P11&6_A	1.7397	0.569
LIK_P11&7_A	1.5176	0.359
LIK_P11&8_A	1.5571	0.513
LIK_P11&9_A	1.7486	0.673
LIK_P11&10_A	1.3601	0.241
LIK_P11&12_A	1.565	0.402
LIK_P11&13_A	1.649	0.43
LIK_P12&1_A	1.4438	0.537
LIK_P12&2_A	1.3045	0.346
LIK_P12&3_A	1.4587	0.593
LIK_P12&4_A	1.9412	0.789
LIK_P12&5_A	1.4629	0.474
LIK_P12&6_A	1.4491	0.256
LIK_P12&7_A	1.7048	0.725
LIK_P12&8_A	1.7973	0.86
LIK_P12&9_A	1.5436	0.473
LIK_P12&10_A	1.2818	0.238
LIK_P12&11_A	1.4414	0.297
LIK_P12&13_A	1.6668	0.544
LIK_P13&1_A	1.7323	0.809
LIK_P13&2_A	1.5282	0.564
LIK_P13&3_A	1.617	0.684
LIK_P13&4_A	2.0122	0.777
LIK_P13&5_A	1.6006	0.553
LIK_P13&6_A	2.0448	0.843
LIK_P13&7_A	1.6215	0.483
LIK_P13&8_A	1.6243	0.6
LIK_P13&9_A	1.8148	0.693
LIK_P13&10_A	1.8028	0.764
LIK_P13&11_A	1.6506	0.441
LIK_P13&12_A	1.7758	0.625
H2P_P1&2_A	0.5288	0.687
H2P_P1&3_A	0.4843	0.432
H2P_P1&4_A	0.4234	0.328
H2P_P1&5_A	0.5329	0.751
H2P_P1&6_A	0.4717	0.607
H2P_P1&7_A	0.6091	0.9860 (*)
H2P_P1&8_A	0.5249	0.735
H2P_P1&9_A	0.5609	0.918
H2P_P1&10_A	0.5071	0.612
H2P_P1&11_A	0.4761	0.557
H2P_P1&12_A	0.4499	0.387
H2P_P1&13_A	0.4901	0.678
H2P_P2&3_A	0.5173	0.684
H2P_P2&4_A	0.4251	0.342
H2P_P2&5_A	0.4819	0.454
H2P_P2&6_A	0.4954	0.773
H2P_P2&7_A	0.581	0.9730 (*)
H2P_P2&8_A	0.4871	0.494
H2P_P2&9_A	0.5441	0.883
H2P_P2&10_A	0.5411	0.822
H2P_P2&11_A	0.414	0.236
H2P_P2&12_A	0.4589	0.44
H2P_P2&13_A	0.5159	0.833
H2P_P3&4_A	0.462	0.569
H2P_P3&5_A	0.378	0.054
H2P_P3&6_A	0.5134	0.836
H2P_P3&7_A	0.5676	0.936
H2P_P3&8_A	0.4916	0.517
H2P_P3&9_A	0.5543	0.911
H2P_P3&10_A	0.5734	0.921
H2P_P3&11_A	0.4029	0.162
H2P_P3&12_A	0.4177	0.225
H2P_P3&13_A	0.4598	0.506
H2P_P4&5_A	0.4458	0.377
H2P_P4&6_A	0.4818	0.52
H2P_P4&7_A	0.5687	0.947
H2P_P4&8_A	0.4905	0.638
H2P_P4&9_A	0.4877	0.565
H2P_P4&10_A	0.4965	0.676
H2P_P4&11_A	0.4687	0.447
H2P_P4&12_A	0.4867	0.547
H2P_P4&13_A	0.4711	0.472
H2P_P5&6_A	0.4966	0.71
H2P_P5&7_A	0.5152	0.693
H2P_P5&8_A	0.4211	0.143
H2P_P5&9_A	0.4885	0.517
H2P_P5&10_A	0.5167	0.634
H2P_P5&11_A	0.3329	0.0050 (**)
H2P_P5&12_A	0.4037	0.131
H2P_P5&13_A	0.4351	0.315
H2P_P6&7_A	0.6176	0.9930 (**)
H2P_P6&8_A	0.5591	0.94
H2P_P6&9_A	0.575	0.9590 (*)
H2P_P6&10_A	0.4057	0.164
H2P_P6&11_A	0.492	0.584
H2P_P6&12_A	0.4459	0.304
H2P_P6&13_A	0.5128	0.772
H2P_P7&8_A	0.4029	0.078
H2P_P7&9_A	0.6228	0.9930 (**)
H2P_P7&10_A	0.6128	0.9900 (*)
H2P_P7&11_A	0.5261	0.765
H2P_P7&12_A	0.5634	0.922
H2P_P7&13_A	0.5545	0.891
H2P_P8&9_A	0.5506	0.868
H2P_P8&10_A	0.5192	0.643
H2P_P8&11_A	0.4658	0.4
H2P_P8&12_A	0.5137	0.71
H2P_P8&13_A	0.4687	0.476
H2P_P9&10_A	0.5782	0.935
H2P_P9&11_A	0.5127	0.667
H2P_P9&12_A	0.5182	0.7
H2P_P9&13_A	0.5303	0.825
H2P_P10&11_A	0.4604	0.396
H2P_P10&12_A	0.4356	0.274
H2P_P10&13_A	0.5198	0.783
H2P_P11&12_A	0.4334	0.227
H2P_P11&13_A	0.4771	0.505
H2P_P12&13_A	0.4686	0.469
